# Supplementary material for: A Comparison of Pre- and Post-Clinical Simulation Anxiety Levels of Undergraduate Medical Students Before and During the COVID-19 Pandemic: A Prospective Cohort Study
Source: Behav Sci (Basel). 2025 Apr 1;15(4):447. doi: 10.3390/bs15040447 (PMC12023953; doi:10.3390/bs15040447)
Supplement: Supplementary file 1 [file behavsci-15-00447-s001.zip]

Archive with 1 entries (1 files):
- behavsci-3502958-supplementary.pdf
